# Supplementary material for: Prostaglandin analog effects on cerebrospinal fluid reabsorption via nasal mucosa
Source: PLoS One. 2021 Dec 31;16(12):e0248545. doi: 10.1371/journal.pone.0248545 (PMC8719688; doi:10.1371/journal.pone.0248545)
Supplement: S1 Data — (XLSX) [file pone.0248545.s001.xlsx]

## Sheet: Layout
	datatime001
	ELISA Plate Layout		Serpin B2	Plate 1	Turbinate experiment
	(pg/mL)	(pg/mL)
	1	2	3	4	5	6	7	8	9	10	11	12
A	4000	4000	1	1	9
B	2000	2000	2	2	9
C	1000	1000	3	3	10
D	500	500	4	4	10
E	250	250	5	5
F	125	125	6	6
G	62.5	62.5	7	7
H	blank	blank	8	8
	datatime001
	ELISA Plate Layout		Serpin B2	Plate 1	Turbinate experiment
	(pg/mL)	(pg/mL)
	1	2	3	4	5	6	7	8	9	10	11	12
A	4000	4000	3mg/mL M Bimatoprost	3mg/mL M Bimatoprost	10% DMSO + 3mg/mL F died
B	2000	2000	3mg/mL M Bimatoprost	3mg/mL M Bimatoprost	10% DMSO + 3mg/mL F died
C	1000	1000	3mg/mL M Bimatoprost	3mg/mL M Bimatoprost	3mg/mL M Bimatoprost died
D	500	500	0.3mg/mL M Bimatoprost	0.3mg/mL M Bimatoprost	3mg/mL M Bimatoprost died
E	250	250	0.3mg/mL F Bimatoprost	0.3mg/mL F Bimatoprost
F	125	125	0.3mg/mL F Bimatoprost	0.3mg/mL F Bimatoprost
G	62.5	62.5	5% DMSO died F	5% DMSO died F
H	blank	blank	10% DMSO + 3mg/mL F	10% DMSO + 3mg/mL F
		3	4	5		5% DMSO	10% DMSO	0.1mg/mL Lat	0.5mg/mL Lat	1mg/mL Lat
		0.07675	0.08675	0.18015		0.07675	0.05055	0.05315	0.16095	0.18015
		0.08705	0.07315	0.15405		0.08675	0.06595	0.05905	0.14955	0.15405
		0.05055	0.06595	0.08025		0.08705	0.11405	0.07645	0.06465	0.08025
		0.11405	0.10635	0.07965		0.07315	0.10635	0.10495	0.09895	0.07965
		0.05315	0.05905	-0.04175
		0.07645	0.10495	-0.04175	Ave	0.080925	0.084225	0.0734	0.118525	0.123525
		0.16095	0.14955	-0.04175	Std	0.0070552	0.030806	0.0232428	0.0449004	0.0514325
		0.06465	0.09895	-0.04175
						Relative to 5% DMSO
						5% DMSO	10% DMSO	0.1mg/mL Lat	0.5mg/mL Lat	1mg/mL Lat
						0.948409	0.624652	0.656781	1.98888	2.22614
						1.07198	0.814952	0.729688	1.84801	1.90361
						1.07569	1.40933	0.944702	0.798888	0.991659
						0.903923	1.31418	1.29688	1.22274	0.984245
					Ave	1	1.04078	0.907013	1.46463	1.52641
					Std	0.0871819	0.380673	0.287215	0.554839	0.635558

## Sheet: Raw Data
	Temperature(¡C)	1	2	3	4	5	6	7	8	9	10	11	12		1	2	3	4	5	6	7	8	9	10	11	12		1	2	3	4	5	6	7	8	9	10	11	12
	27.5	-0.00045	-0.00745	0.07675	0.08675	0.18015									-0.00015	-0.00555	0.00275	0.00285	0.03095									0.0004	-0.0054	0.0045	0.005	0.0321
		0.00045	-0.00755	0.08705	0.07315	0.15405									0.00055	-0.00645	0.00785	0.00285	0.01395									0.0005	-0.0068	0.0098	0.0044	0.0158
		0.00185	-0.00315	0.05055	0.06595	0.08025									0.00095	-0.00095	-0.00165	0.00525	0.00485									0.0012	-0.0011	0.0013	0.0084	0.0062
		0.00075	0.00115	0.11405	0.10635	0.07965									5e-05	0.00075	0.01325	0.00845	0.01025									0.0006	0.0006	0.0173	0.0126	0.0087
		0.00475	-0.00135	0.05315	0.05905	-0.04175									0.00255	-0.00015	0.00425	0.00335	-0.03435									0.0028	0.0003	0.0066	0.0055	-0.0344
		0.00805	0.00115	0.07645	0.10495	-0.04175									0.00825	0.00095	0.00085	0.00485	-0.03435									0.0088	0.0008	0.0033	0.0075	-0.0344
		-0.00135	-0.00285	0.16095	0.14955	-0.04175									-0.00315	-0.00045	0.00985	0.01165	-0.03435									-0.0022	-0.0003	0.0146	0.0152	-0.0344
		-0.00155	0.00155	0.06465	0.09895	-0.04175									-0.00025	0.00025	0.00545	0.02765	-0.03435									0	0	0.0081	0.0301	-0.0344
																												570nm
		450nm													520nm
