# Supplementary material for: Prostaglandin analog effects on cerebrospinal fluid reabsorption via nasal mucosa
Source: PLoS One. 2021 Dec 31;16(12):e0248545. doi: 10.1371/journal.pone.0248545 (PMC8719688; doi:10.1371/journal.pone.0248545)
Supplement: S2 Data — (XLSX) [file pone.0248545.s002.xlsx]

## Sheet: Sheet1
	Bimatoprost	Bimatoprost	Vyzulta	Vyzulta	Tafluprosct	Tafluprost	Latanoprost	Latanoprost	Latanoprost	Vyzulta	My concentrated Vyzulta	Travoprost	Travoprost
10% DMSO	3mg/mL	0.3mg/mL	0.024%	0.0048%	2.5mg/mL	0.25mg/mL	0.1mg/mL	0.5mg/mL	1mg/mL	0.24%	0.28%	0.004%	0.04%
284	335	307	441	426	513	650	2174.24	7064.14	5954.31	112	254	230	320
309	341	301	446	408	491	635	1495.12	8215.24	7975.19	123	243	243	341
147	284	622	317	540	513	354	1559.75	3760.71	5183.39	194		300	302
159	325	624	292	530	492	353	4497.25	5751.31	5793.91	184		302	320
496	297	319	273	347	380	554	2481.62	3618.55	3938.02	134		269	263
338	284	309	264	331	362	511	2737.77	5712.91	3797.83	118		273	257
281	472	406	267	367	142	207	1610.02	6139.44	2514.33	246
294	343	391	237	422	147	211	1842.31	5148.63	2161.7	240
	289		528	460	178	412	446	5468.86	2514.33	315
288.5	289		486	471	174	407	456	4607.26	2161.7	293
	170				241	380	599	1800.57	1434
	183				237	358	652	1579.76	1683
		409.875						3682.14	597
						419.333	1712.59	3106.81	652
								1308.74
								1430.6	3311.48
								1702.46
								1752.28
								3381.36
								2814.86
								982
								652
								457
								399
								3355.69
