# Supplementary material for: Prostaglandin analog effects on cerebrospinal fluid reabsorption via nasal mucosa
Source: PLoS One. 2021 Dec 31;16(12):e0248545. doi: 10.1371/journal.pone.0248545 (PMC8719688; doi:10.1371/journal.pone.0248545)
Supplement: S3 Data — (XLSX) [file pone.0248545.s003.xlsx]

## Sheet: Layout
	datatime003
	ELISA Plate Layout		Serpin B2	Plate 1	Turbinate experiment
	(pg/mL)	(pg/mL)
	1	2	3	4	5	6	7	8	9	10	11	12
A	4000	2000	1	1	4000	4000	1	1	9	9
B	1000	1000	2	2	2000	2000	2	2	10	10
C	500	500	3	3	1000	1000	3	3	11	11
D	250	250	4	4	500	500	4	4	12	12
E	125	125	5	5	250	250	5	5	13	13
F	62.5	62.5	6	6	125	125	6	6	14	14
G	blank	blank	7	7	62.5	62.5	7	7	15	15
H	9	9	8	8	blank	blank	8	8	17	17
	datatime003									short on reagents
	ELISA Plate Layout		Serpin B2	Plate 1	Turbinate experiment
	(pg/mL)	(pg/mL)
	1	2	3	4	5	6	7	8	9	10	11	12
A	4000	2000	OA only	OA only	4000	4000	0 N	0 N	1mg/mL N leak	1mg/mL N leak
B	1000	1000	0.1 M	0.1 M	2000	2000	1mg/mL N	1mg/mL N	0 N	0 N
C	500	500	0.1 M	0.1 M	1000	1000	0 N	0 N	0.5mg/mL T leak	0.5mg/mL T leak
D	250	250	0.1 M	0.1 M	500	500	1mg/mL N leak	1mg/mL N leak	O T	O T
E	125	125	0.5 F	0.5 F	250	250	0.5mg/mL N leak	0.5mg/mL N leak	0.5mg/mL T	0.5mg/mL T
F	62.5	62.5	0.5 F	0.5 F	125	125	0 N	0 N	0.5mg/mL T leak	0.5mg/mL T leak
G	blank	blank	0.5 F	0.5 F	62.5	62.5	0.5mg/mL N	0.5mg/mL N	1mg/mL T leak	1mg/mL T leak
H	0 M	0 M	0.5 F	0.5 F	blank	blank	0.5mg/mL N leak	0.5mg/mL N leak	1mg/mL M leak	1mg/mL M leak
							latanoprost	Leak
					1	N1	0		M
					2	N2	1		M
					3	N3	0		M
					4	N4	1	+	M
					5	N5	0.5	+	M
					6	N6	0		F
					7	N7	0.5		F
					8	N8	0.5	+	F
					9	N9	1	+	F
					10	N10	0		F
					11	T5	0.5	+	M
					12	T6	0		F
					13	T7	0.5		F
					14	T8	0.5	+	F
					15	T9	1	+	F
					16	T10	0		F
					17	M9	1	+	F

## Sheet: Raw data
	Temperature(¡C)	1	2	3	4	5	6	7	8	9	10	11	12		1	2	3	4	5	6	7	8	9	10	11	12		1	2	3	4	5	6	7	8	9	10	11	12
	27					0.41825	0.50925	1.35675	1.68465	0.45385	0.43955								0.0239	0.0245	0.1054	0.0741	0.0281	0.021								0.04105	0.03785	0.14005	0.08695	0.04515	0.03525
						0.19965	0.26945	0.65255	0.84195	0.92635	0.63005								0.0109	0.0132	0.042	0.0389	0.0341	0.0321								0.01705	0.02025	0.06295	0.04755	0.04175	0.04855
						0.13505	0.14405	0.38235	0.47515	0.67025	0.57455								0.0053	0.0036	0.0252	0.0138	0.0861	0.0823								0.01175	0.00855	0.03545	0.01995	0.10925	0.09525
						0.08285	0.07045	0.57795	0.63715	0.72895	0.51255								0.0027	0	0.0298	0.0373	0.0466	0.0325								0.00515	0.00225	0.04685	0.05785	0.07255	0.04925
						0.03555	0.00675	0.75755	0.86395	0.60575	0.52115								-0.0006	-0.004	0.0468	0.0576	0.0329	0.0274								0.00125	-0.00305	0.07265	0.08345	0.05265	0.04265
						0.00775	0.00305	0.59275	0.82635	0.22525	0.19985								0.0009	-0.0022	0.0364	0.0234	0.0111	0.0113								0.00125	-0.00205	0.05905	0.02995	0.01985	0.01865
						-0.00045	0.00245	0.43575	0.63305	0.30455	0.26585								-0.0016	-0.005	0.0197	0.0092	0.0136	0.0165								-0.00075	-0.00425	0.03355	0.01025	0.02545	0.02935
						0.00335	-0.00335	0.42115	0.62935	0.21945	0.19725								0.0027	-0.0027	0.0208	0.0091	0.0115	0.0101								0.00265	-0.00265	0.03545	0.00905	0.02075	0.01705
Sample	Conc	BackCalcConc	Wells	OD	AvgOD	SD	CV														450-540							450-570
1	4000	3590.41	A5	0.418	0.464	0.064	13.9														0.39435	0.48475	1.25135	1.61055	0.42575	0.41855		0.3772	0.4714	1.2167	1.5977	0.4087	0.4043
		4487.83	A6	0.509																	0.18875	0.25625	0.61055	0.80305	0.89225	0.59795		0.1826	0.2492	0.5896	0.7944	0.8846	0.5815
2	2000	1578.04	B5	0.2	0.235	0.049	21														0.12975	0.14045	0.35715	0.46135	0.58415	0.49225		0.1233	0.1355	0.3469	0.4552	0.561	0.4793
		2194.17	B6	0.269																	0.08015	0.07045	0.54815	0.59985	0.68235	0.48005		0.0777	0.0682	0.5311	0.5793	0.6564	0.4633
3	1000	1037.53	C5	0.135	0.14	0.006	4.6														0.03615	0.01075	0.71075	0.80635	0.57285	0.49375		0.0343	0.0098	0.6849	0.7805	0.5531	0.4785
		1110.8	C6	0.144																	0.00685	0.00525	0.55635	0.80295	0.21415	0.18855		0.0065	0.0051	0.5337	0.7964	0.2054	0.1812
4	500	628.629	D5	0.083	0.077	0.009	11.4														0.00115	0.00745	0.41605	0.62385	0.29095	0.24935		0.0003	0.0067	0.4022	0.6228	0.2791	0.2365
		536.267	D6	0.07																	0.00065	-0.00065	0.40035	0.62025	0.20795	0.18715		0.0007	-0.0007	0.3857	0.6203	0.1987	0.1802
5	250	289.546	E5	0.036	0.021	0.02	96.3
		107.167	E6	0.007
6	125	113.018	F5	0.008	0.005	0.003	61.5
		85.933	F6	0.003
7	62.5	66.526	G5	0	0.001	0.002	205.1
		82.556	G6	0.002
Sample	Wells	OD	R	Conc	AvgConc	SD	CV	Dilution	AdjConc		latanoprost	Leak
1	A7	1.357	R	13828.3	15798.5	2786.35	17.6	N1	0		M
	A8	1.685	R	17768.8
2	B7	0.653	R	5954.31	6964.75	1428.98	20.5	N2	1		M
	B8	0.842	R	7975.19
3	C7	0.382	R	3244.76	3696.47	638.812	17.3	N3	0		M
	C8	0.475		4148.17
4	D7	0.578	R	5183.39	5488.65	431.702	7.9	N4	1	+	M
	D8	0.637	R	5793.91
5	E7	0.758	R	7064.14	7639.69	813.951	10.7	N5	0.5	+	M
	E8	0.864	R	8215.24
6	F7	0.593	R	5335.09	6570.34	1746.91	26.6	N6	0		F
	F8	0.826	R	7805.6
7	G7	0.436	R	3760.71	4756.01	1407.57	29.6	N7	0.5		F
	G8	0.633		5751.31
8	H7	0.421	R	3618.55	4665.73	1480.93	31.7	N8	0.5	+	F
	H8	0.629		5712.91
9	A9	0.454		3938.02	3867.93	99.127	2.6	N9	1	+	F
	A10	0.44		3797.83
10	B9	0.926	R	8901.61	7310.89	2249.61	30.8	N10	0		F
	B10	0.63	R	5720.17
11	C9	0.67	R	6139.44	5644.04	700.611	12.4	T5	0.5	+	M
	C10	0.575	R	5148.63
12	D9	0.729	R	6759.15	5640.03	1582.67	28.1	T6	0		F
	D10	0.513	R	4520.91
13	E9	0.606	R	5468.86	5038.06	609.239	12.1	T7	0.5		F				y=0.002+(0.00000407*x)
	E10	0.521	R	4607.26
14	F9	0.225		1800.57	1690.16	156.137	9.2	T8	0.5	+	F
	F10	0.2		1579.76
15	G9	0.305		2514.33	2338.02	249.345	10.7	T9	1	+	F
	G10	0.266		2161.7
16	H9	0.219		1749.78	1653.59	136.037	8.2	M9	1	+	F
	H10	0.197		1557.39
