# Supplementary material for: Prostaglandin analog effects on cerebrospinal fluid reabsorption via nasal mucosa
Source: PLoS One. 2021 Dec 31;16(12):e0248545. doi: 10.1371/journal.pone.0248545 (PMC8719688; doi:10.1371/journal.pone.0248545)
Supplement: S4 Data — (XLSX) [file pone.0248545.s004.xlsx]

## Sheet: ELISA Layout
	datatime004
	ELISA Plate Layout		Serpin B2	Plate 1	Turbinate experiment
	(pg/mL)	(pg/mL)
	1	2	3	4	5	6	7	8	9	10	11	12
A	4000	4000	1	1	11	11	8
B	2000	2000	2	2	12	12	8
C	1000	1000	3	3	13	13	10
D	500	500	4	4	14	14	10
E	250	250	5	5	15	15	19
F	125	125	6	6	16	16	19
G	62.5	62.5	7	7	17	17	20
H	blank	blank	9	9	18	18	20
	datatime004		Female	Male
	ELISA Plate Layout		Serpin B2	Plate 1	Turbinate experiment
	(pg/mL)	(pg/mL)
	1	2	3	4	5	6	7	8	9	10	11	12
A	4000	4000	0.024% F Vyzulta	0.024% F Vyzulta	2.5mg/mL M Tafluprost	2.5mg/mL M Tafluprost	3mg/mL F Bimatoprost died
B	2000	2000	0.024% F Vyzulta	0.024% F Vyzulta	2.5mg/mL M Tafluprost	2.5mg/mL M Tafluprost	3mg/mL F Bimatoprost died
C	1000	1000	0.024% F Vyzulta	0.024% F Vyzulta	2.5mg/mL M Tafluprost	2.5mg/mL M Tafluprost	0.3mg/mL F Bimatoprost died
D	500	500	0.0048% F Vyzulta	0.0048% F Vyzulta	0.25mg/mL M Tafluprost	0.25mg/mL M Tafluprost	0.3mg/mL F Bimatoprost died
E	250	250	0.0048% F Vyzulta	0.0048% F Vyzulta	0.25mg/mL M Tafluprost	0.25mg/mL M Tafluprost	0.0048% M Vyzulta
F	125	125	0.0048% F Vyzulta	0.0048% F Vyzulta	0.25mg/mL M Tafluprost	0.25mg/mL M Tafluprost	0.0048% M Vyzulta
G	62.5	62.5	3mg/mL F Bimatoprost	3mg/mL F Bimatoprost	0.024% M Vyzulta	0.024% M Vyzulta	0.0048% M Vyzulta
H	blank	blank	0.3mg/mL F Bimatoprost	0.3mg/mL F Bimatoprost	0.024% M Vyzulta	0.024% M Vyzulta	0.0048% M Vyzulta
								0.024% M Vyzulta	0.024% F Vyzulta	0.0048% F Vyzulta	0.0048% M Vyzulta	3mg/mL F Bimatoprost	0.3mg/mL F Bimatoprost	2.5mg/mL M Tafluprost	0.25mg/mL M Tafluprost	3mg/mL F Bimatoprost died	0.3mg/mL F Bimatoprost died
								0.267	0.441	0.426	0.367	0.472	0.406	0.513	0.65	0.507	0.698
								0.237	0.446	0.408	0.422	0.343	0.391	0.491	0.635	0.487	0.717
								0.528	0.317	0.54	0.46			0.513	0.354
								0.486	0.292	0.53	0.471			0.492	0.353
									0.273	0.347				0.38	0.554
									0.264	0.331				0.362	0.511

## Sheet: Raw data
	Temperature(¡C)	1	2	3	4	5	6	7	8	9	10	11	12		1	2	3	4	5	6	7	8	9	10	11	12		1	2	3	4	5	6	7	8	9	10	11	12
	27	1.67745	1.67055	0.25765	0.26015	0.29745	0.28505	0.29435							0.00835	0.00815	0.00095	-0.00685	-0.00425	5e-05	0.00135							-0.00575	-0.00595	-0.00075	-0.00885	-0.00635	-0.00195	-0.00095
		1.06035	1.05615	0.18965	0.17615	0.29725	0.28575	0.28285							0.00915	0.01035	-0.00185	-0.00145	0.00255	0.00185	0.00285							-0.00015	0.00115	-0.00385	-0.00345	-0.00065	-0.00085	-0.00105
		0.56745	0.52885	0.16575	0.16075	0.22365	0.21365	0.40055							0.00215	-0.00105	-0.00095	-0.00555	-0.00685	-0.00545	-0.00165							-0.00315	-0.00545	-0.00225	-0.00685	-0.00835	-0.00715	-0.00455
		0.29655	0.29505	0.24935	0.23925	0.37395	0.36545	0.41095							0.00105	-0.00345	-0.00465	-0.00325	-0.00455	-0.00285	-0.00335							-0.00195	-0.00665	-0.00715	-0.00545	-0.00775	-0.00655	-0.00705
		0.16595	0.17175	0.31225	0.30705	0.20945	0.20905	0.21685							-0.00065	0.01375	-0.00505	-0.00585	0.00095	-0.00225	-0.00595							-0.00215	0.01145	-0.00775	-0.00845	-0.00015	-0.00405	-0.00795
		0.10135	0.08575	0.20555	0.19715	0.32015	0.29615	0.24705							-0.00125	-0.00505	0.00095	-0.00475	0.00295	0.00205	-0.00255							-0.00245	-0.00595	-0.00145	-0.00705	-0.00035	-0.00035	-0.00485
		0.05035	0.04305	0.27465	0.20365	0.16255	0.14685	0.26785							-0.00295	-0.00465	0.05585	-0.00655	-0.00165	-0.00345	-0.00405							-0.00325	-0.00465	0.05385	-0.00805	-0.00265	-0.00425	-0.00595
		-0.00025	0.00025	0.23795	0.22985	0.30565	0.28265	0.27405							-0.00065	0.00065	0.00075	-0.00165	0.00245	0.00115	0.00215							-0.00065	0.00065	-0.00165	-0.00355	-0.00035	-0.00085	0.00035
Sample	Conc	BackCalcConc	Wells	OD	AvgOD	SD	CV
1	4	4.009	A1	1.677	1.674	0.005	0.3
		3.977	A2	1.671
2	2	2.026	B1	1.06	1.058	0.003	0.3
		2.016	B2	1.056
3	1	1.003	C1	0.567	0.548	0.027	5
		0.931	C2	0.529
4	0.5	0.511	D1	0.297	0.296	0.001	0.4
		0.509	D2	0.295
5	0.25	0.273	E1	0.166	0.169	0.004	2.4
		0.284	E2	0.172
6	0.125	0.149	F1	0.101	0.094	0.011	11.8
		0.117	F2	0.086
7	0.063	0.037	G1	0.05	0.047	0.005	11.1
		0.018	G2	0.043
Sample	Wells	OD	R	Conc	AvgConc	SD	CV
1	A3	0.258		0.441	0.444	0.003	0.7
	A4	0.26		0.446
2	B3	0.19		0.317	0.305	0.018	5.8
	B4	0.176		0.292
3	C3	0.166		0.273	0.268	0.007	2.5
	C4	0.161		0.264
4	D3	0.249		0.426	0.417	0.013	3.1
	D4	0.239		0.408
5	E3	0.312		0.54	0.535	0.007	1.2
	E4	0.307		0.53
6	F3	0.206		0.347	0.339	0.011	3.2
	F4	0.197		0.331
7	G3	0.275		0.472	0.408	0.091	22.3
	G4	0.204		0.343
8	H3	0.238		0.406	0.398	0.01	2.6
	H4	0.23		0.391
9	A5	0.297		0.513	0.502	0.016	3.1
	A6	0.285		0.491
10	B5	0.297		0.513	0.502	0.015	2.9
	B6	0.286		0.492
11	C5	0.224		0.38	0.371	0.013	3.5
	C6	0.214		0.362
12	D5	0.374		0.65	0.643	0.011	1.7
	D6	0.365		0.635
13	E5	0.209		0.354	0.354	0.001	0.1
	E6	0.209		0.353
14	F5	0.32		0.554	0.532	0.03	5.7
	F6	0.296		0.511
15	G5	0.163		0.267	0.252	0.021	8.3
	G6	0.147		0.237
16	H5	0.306		0.528	0.507	0.029	5.8
	H6	0.283		0.486
17	A7	0.294		0.507	0.497	0.015	2.9
	B7	0.283		0.487
18	C7	0.401		0.698	0.707	0.013	1.9
	D7	0.411		0.717
19	E7	0.217		0.367	0.395	0.039	9.8
	F7	0.247		0.422
20	G7	0.268		0.46	0.465	0.008	1.7
	H7	0.274		0.471
