# Supplementary material for: Prostaglandin analog effects on cerebrospinal fluid reabsorption via nasal mucosa
Source: PLoS One. 2021 Dec 31;16(12):e0248545. doi: 10.1371/journal.pone.0248545 (PMC8719688; doi:10.1371/journal.pone.0248545)
Supplement: S5 Data — (XLSX) [file pone.0248545.s005.xlsx]

## Sheet: ELISA Layout
	datatime005
	ELISA Plate Layout		Serpin B2	Plate 1	Turbinate experiment
	(pg/mL)	(pg/mL)
	1	2	3	4	5	6	7	8	9	10	11	12
A	4000	4000	1	1	9	9	1	1	9	9
B	2000	2000	2	2	10	10	2	2	10	10
C	1000	1000	3	3	11	11	3	3	11	11
D	500	500	4	4	12	12	4	4	12	12
E	250	250	5	5	13	13	5	5	13	13
F	125	125	6	6	14	14	6	6	14	14
G	62.5	62.5	7	7	15	15	7	7	15
H	blank	blank	8	8	positive control	positive control	8	8	15
			first extraction 8/6/21				second extraction
	datatime005		Male	Female			Male	Female
	ELISA Plate Layout		Serpin B2	Plate 1	Turbinate experiment
	(pg/mL)	(pg/mL)
	1	2	3	4	5	6	7	8	9	10	11	12
A	4000	4000	0.1mg/mL Latanoprost M	0.1mg/mL Latanoprost M	1mg/mL Latanoprost M	1mg/mL Latanoprost M	0.1mg/mL Latanoprost M	0.1mg/mL Latanoprost M	1mg/mL Latanoprost M	1mg/mL Latanoprost M
B	2000	2000	0.1mg/mL Latanoprost M	0.1mg/mL Latanoprost M	1mg/mL Latanoprost M	1mg/mL Latanoprost M	0.1mg/mL Latanoprost M	0.1mg/mL Latanoprost M	1mg/mL Latanoprost M	1mg/mL Latanoprost M
C	1000	1000	0.1mg/mL Latanoprost M	0.1mg/mL Latanoprost M	Female Blank	Female Blank	0.1mg/mL Latanoprost M	0.1mg/mL Latanoprost M	Female Blank	Female Blank
D	500	500	0.5mg/mL Latanoprost M	0.5mg/mL Latanoprost M	0.1mg/mL Latanoprost M	0.1mg/mL Latanoprost M	0.5mg/mL Latanoprost M	0.5mg/mL Latanoprost M	0.1mg/mL Latanoprost M	0.1mg/mL Latanoprost M
E	250	250	0.5mg/mL Latanoprost M	0.5mg/mL Latanoprost M	0.5mg/mL Latanoprost M	0.5mg/mL Latanoprost M	0.5mg/mL Latanoprost M	0.5mg/mL Latanoprost M	0.5mg/mL Latanoprost M	0.5mg/mL Latanoprost M
F	125	125	0.5mg/mL Latanoprost M	0.5mg/mL Latanoprost M	1mg/mL Latanoprost M	1mg/mL Latanoprost M	0.5mg/mL Latanoprost M	0.5mg/mL Latanoprost M	1mg/mL Latanoprost M	1mg/mL Latanoprost M
G	62.5	62.5	0.5mg/mL Latanoprost M	0.5mg/mL Latanoprost M	1mg/mL Latanoprost M	1mg/mL Latanoprost M	0.5mg/mL Latanoprost M	0.5mg/mL Latanoprost M	1mg/mL Latanoprost M
H	blank	blank	1mg/mL Latanoprost M	1mg/mL Latanoprost M	positive control	positive control	1mg/mL Latanoprost M	1mg/mL Latanoprost M	1mg/mL Latanoprost M

## Sheet: Raw data
	Temperature(¡C)	1	2	3	4	5	6	7	8	9	10	11	12		1	2	3	4	5	6	7	8	9	10	11	12		1	2	3	4	5	6	7	8	9	10	11	12
	37	1.98925	2.15265	0.40495	0.39975	0.77965	0.76425	0.52925	0.55575	0.88815	0.88835	-0.05245	-0.05245		0.02045	0.02125	0.00305	0.00055	0.00775	0.00395	-0.00435	-0.00375	0.00885	0.00755	-0.03795	-0.03795		0.00325	0.00275	-0.00035	-0.00225	0.00095	-0.00205	-0.00835	-0.00805	0.00185	0.00055	-0.03735	-0.03735
		1.25275	1.29595	0.63835	0.62755	0.31605	0.38405	0.71015	0.70625	0.65705	0.64515	-0.05245	-0.05245		0.01405	0.01395	0.00685	0.00795	0.00235	0.03725	-0.00065	0.00455	0.00245	0.00525	-0.03795	-0.03795		0.00295	0.00255	0.00115	0.00195	-0.00035	0.03315	-0.00655	-0.00115	-0.00345	-0.00015	-0.03735	-0.03735
		0.70085	0.77755	0.67295	0.79175	0.54015	0.48515	0.70905	0.64565	0.71135	0.78055	-0.05245	-0.05245		0.00645	0.00675	0.00475	0.01595	0.00235	-0.00145	0.00725	0.00425	0.00255	0.00075	-0.03795	-0.03795		-0.00115	0.00075	-0.00075	0.00995	-0.00175	-0.00515	0.00175	-0.00065	-0.00275	-0.00505	-0.03735	-0.03735
		0.37265	0.42405	0.79135	0.73105	0.62485	0.59725	0.91805	0.93695	0.91935	0.93265	-0.05245	-0.05245		0.00165	-0.00175	0.00425	0.00625	0.00515	-0.00055	-0.00075	0.00655	0.00575	0.00235	-0.03795	-0.03795		-0.00215	-0.00545	-0.00225	5e-05	-5e-05	-0.00565	-0.00835	-0.00105	-0.00215	-0.00545	-0.03735	-0.03735
		0.20615	0.22105	0.65775	0.67355	0.74085	0.68875	0.78245	0.81935	0.86955	0.77205	-0.05245	-0.05245		-0.00075	0.00045	-0.00045	0.00675	0.00565	-0.00345	0.00755	-0.00265	-0.00025	-0.00095	-0.03795	-0.03795		-0.00275	-0.00115	-0.00585	0.00175	-5e-05	-0.00865	0.00165	-0.00945	-0.00645	-0.00675	-0.03735	-0.03735
		0.10125	0.12035	0.57105	0.57725	0.54425	0.59005	0.76795	0.77675	0.72275	0.70735	-0.05245	-0.05245		-0.00815	0.00145	0.00215	0.00145	0.00435	0.01255	0.00345	-0.00065	-5e-05	0.00155	-0.03795	-0.03795		-0.00905	0.00035	-0.00265	-0.00345	-0.00075	0.00655	-0.00315	-0.00715	-0.00665	-0.00435	-0.03735	-0.03735
		0.05585	0.06355	0.57585	0.55195	0.66655	0.65735	0.70575	0.68995	0.79005	-0.05245	-0.05245	-0.05245		-0.00165	-0.00025	0.00765	0.00515	0.00485	0.00405	0.00475	-0.00235	0.00085	-0.03795	-0.03795	-0.03795		-0.00185	-0.00045	0.00295	0.00025	5e-05	-0.00095	-0.00065	-0.00745	-0.00535	-0.03735	-0.03735	-0.03735
		-0.00155	0.00155	0.56785	0.55555	0.07055	0.05035	0.75375	0.78095	0.81975	-0.05245	-0.05245	-0.05245		-0.00075	0.00075	0.00525	0.00635	-0.00065	0.00015	0.00535	0.01665	0.00695	-0.03795	-0.03795	-0.03795		-0.00025	0.00025	0.00035	0.00125	-0.00135	-0.00135	-0.00075	0.00895	0.00015	-0.03735	-0.03735	-0.03735
Sample	Standard Value	BackCalcConc	Wells	OD	AvgOD	SD	CV
	pg/mL
1	4000	3758.08	A1	1.966	2.047	0.115	5.6
		4254.49	A2	2.129
2	2000	1948.99	B1	1.236	1.258	0.031	2.5
		2041.22	B2	1.279
3	1000	945.96	C1	0.696	0.733	0.053	7.2
		1070.2	C2	0.77
4	500	456.441	D1	0.373	0.402	0.041	10.2
		538.916	D2	0.431
5	250	238.541	E1	0.21	0.216	0.009	4
		253.907	E2	0.222
6	125	127.215	F1	0.118	0.119	0	0.1
		127.333	F2	0.119
7	62.5	60.209	G1	0.059	0.062	0.003	5.6
		65.565	G2	0.064
Sample	Wells	OD	R	Conc	AvgConc	SD	CV
1	A3	0.402		497.43	496.862	0.803	0.2	0.1 Lat
	A4	0.401		496.295				Male
2	B3	0.63		840.692	830.626	14.236	1.7	0.1 Lat
	B4	0.618		820.56				Male
3	C3	0.669		902.626	982.856	113.462	11.5	0.1 Lat
	C4	0.766		1063.09				Male
4	D3	0.789		1103.09	1048.62	77.03	7.3	0.5 Lat
	D4	0.725		994.15				Male
5	E3	0.664		894.702	895.509	1.142	0.1	0.5 Lat
	E4	0.665		896.317				Male
6	F3	0.572		748.495	754.458	8.433	1.1	0.5 Lat
	F4	0.579		760.422				Male
7	G3	0.565		738.77	724.424	20.289	2.8	0.5 Lat
	G4	0.547		710.077				Male
8	H3	0.562		734.149	723.183	15.509	2.1	1 Lat
	H4	0.548		712.216				Male
9	A5	0.771		1071.73	1064.45	10.3	1	1 Lat
	A6	0.762		1057.16				Male
10	B5	0.314		375.197	374.927	0.382	0.1	1 Lat
	B6	0.314		374.657				Male
11	C5	0.54		699.404	663.448	50.849	7.7	O Lat	This is the one that died so had no OA647 either
	C6	0.492		627.492				Female
12	D5	0.62		823.881	811.037	18.164	2.2	0.1 Lat
	D6	0.603		798.193				Female
13	E5	0.735		1011.64	983.148	40.29	4.1	0.5 Lat
	E6	0.701		954.659				Female
14	F5	0.541		701.079	724.323	32.873	4.5	1 Lat
	F6	0.571		747.568				Female
15	G5	0.662		890.827	884.867	8.428	1	1 Lat
	G6	0.654		878.907				Female
16	H5	0.073		74.731	74.731	0	0	Postive control from 2/5/20			Its seems it degraded by now 8/16/21
17	A7	0.542		703.059	722.688	27.76	3.8	0.1 Lat	samples extracted a second time
	A8	0.568		742.317				Male	wasn't necessary in hindsight
18	B7	0.717		981.876	969.911	16.92	1.7	0.1 Lat
	B8	0.703		957.947				Male
19	C7	0.7		953.345	906.345	66.467	7.3	0.1 Lat
	C8	0.642		859.346				Male
20	D7	0.927		1346.42	1350.34	5.543	0.4	0.5 Lat
	D8	0.931		1354.26				Male
21	E7	0.773		1075.64	1125.73	70.847	6.3	0.5 Lat
	E8	0.831		1175.83				Male
22	F7	0.768		1066.13	1080.51	20.328	1.9	0.5 Lat
	F8	0.785		1094.88				Male
23	G7	0.702		955.974	954.413	2.208	0.2	0.5 Lat
	G8	0.7		952.852				Male
24	H7	0.749		1034.92	1040.13	7.377	0.7	1 Lat
	H8	0.755		1045.35				Male
25	A9	0.877		1256.91	1259.4	3.528	0.3	1 Lat
	A10	0.88		1261.9				Male
26	B9	0.658		885.023	870.587	20.416	2.3	1 Lat
	B10	0.64		856.15				Male
27	C9	0.712		972.285	1033.84	87.051	8.4	O Lat	This is the one that died so had no OA647 either
	C10	0.785		1095.39				Female
28	D9	0.916		1325.71	1343.91	25.739	1.9	0.1 Lat
	D10	0.936		1362.11				Female
29	E9	0.876		1254.77	1170.73	118.849	10.2	0.5 Lat
	E10	0.78		1086.69				Female
30	F9	0.729		1001.97	985.971	22.623	2.3	1 Lat
	F10	0.71		969.974				Female
31	G9	0.795		1112	1127.59	22.045	2	1 Lat
	H9	0.813		1143.17				Female
32	H6	0.052	R	51.774	51.774	0	0	Postive control from 2/5/20			Its seems it degraded by now 8/16/21
